# Supplementary material for: Airway surface hyperviscosity and defective mucociliary transport by IL-17/TNF-α are corrected by β-adrenergic stimulus
Source: JCI Insight. 2022 Nov 22;7(22):e164944. doi: 10.1172/jci.insight.164944 (PMC9746827; doi:10.1172/jci.insight.164944)
Supplement: Supplemental table 1 [file jciinsight-7-164944-s235.xlsx]

## Sheet: Sheet1
Supplementary Table: 151 transcripts induced in nonCF and CF cells treated with TNFaIL17, as shown in the heat map (supplementary Figure 3)
Symbol	nonCF CTR_1	nonCF CTR_2	nonCF CTR_3	nonCF CTR_4	nonCF TNFaIL17_1	nonCF TNFaIL17_2	nonCF TNFaIL17_3	nonCF TNFaIL17_4	CF CTR_1	CF CTR_2	CF CTR_3	CF TNFaIL17_1	CF TNFaIL17_2	CF TNFaIL17_3	log2FoldChange_nonCF_TNFaIL17	padj_nonCF_TNFaIL17	log2FoldChange_CF_TNFaIL17	padj_CF_TNFaIL17
SLC26A4	3.84655	3.6313	2.51703	3.447	10.2315	9.84767	10.0555	9.72442	2.08487	2.03772	1.63617	9.20973	9.31886	9.27603	6.22435	3.92458e-111	6.10311	2.6183e-66
CSF3	0	0	0	0	6.88979	7.57913	7.64379	6.40294	2.08487	2.62681	1.03857	7.33729	7.38714	6.76783	5.9581	1.09588e-33	4.06445	2.05467e-22
IL19	2.58966	3.49218	4.0105	3.447	8.68374	8.8283	8.03611	9.27623	2.67896	1.02525	1.63617	8.46902	7.55993	7.62101	4.95963	9.10015e-53	4.70775	7.19429e-31
SLC5A8	1.81138	3.16578	0.959624	0	7.93185	6.76803	6.84827	6.77587	2.67896	2.85038	3.97808	7.81735	7.84527	7.76119	4.67119	2.21151e-27	3.86421	2.78629e-26
DEFB4A	1.41856	0	2.51703	1.07082	5.93379	7.15193	6.46992	7.13734	1.05713	3.04391	1.03857	5.49284	2.66101	5.96623	4.60321	1.04061e-24	1.80995	0.00789579
CCL20	5.47583	3.6313	6.06902	6.01873	10.2299	10.291	9.96201	10.7697	4.69255	5.29671	5.02794	8.53473	6.63674	10.3628	4.44132	4.43456e-47	1.84753	0.00659519
SLC6A20	0.877034	2.14323	1.939	2.70114	6.05471	7.02886	6.83925	6.61985	3.09854	2.03772	1.63617	6.2864	6.42955	6.0777	4.24994	3.80296e-24	3.02961	3.41213e-11
TNIP3	4.21479	4.50107	4.67609	2.92671	8.85172	8.53392	8.41882	8.38472	2.90395	3.50502	3.52881	7.43229	6.96348	6.62832	4.12848	1.17506e-48	3.09247	1.58655e-14
LTF	4.21479	5.22702	4.62176	3.82858	8.76132	8.80705	9.45708	8.18884	5.19637	5.17795	4.46492	8.67343	7.71422	7.28009	4.04849	9.23051e-40	2.55105	1.46409e-10
ALPL	3.9281	3.33819	3.62499	3.447	7.93972	7.65244	7.96738	7.28319	2.67896	3.04391	3.2378	8.0267	6.80075	7.03971	3.91082	5.75383e-37	3.53669	1.41802e-17
CXCL6	5.70134	5.353	5.16823	4.7769	9.20195	9.35112	9.41519	9.12641	5.0628	5.47519	5.56634	9.23894	9.0117	9.23754	3.84942	1.33995e-62	3.47146	2.77514e-35
SLC26A4-AS1	0	0	0	0	2.32441	5.5704	4.96217	5.59773	0	1.02525	0	5.1789	6.18753	5.12509	3.76751	5.15954e-10	3.21466	7.54395e-10
FCRL2	0	0	0	0	5.10455	5.06162	3.26611	5.11678	0	0	0	4.21819	5.09928	5.74768	3.71205	8.25245e-10	2.88168	1.87763e-07
PP7080	2.11982	3.75818	2.73743	1.67864	6.34291	6.75699	7.31327	6.33765	5.86497	5.09298	5.77515	8.16037	8.46665	8.25779	3.63239	3.02329e-19	2.42461	2.54124e-14
SLC5A1	3.09244	3.33819	3.09734	4.3793	6.7888	6.88418	6.98545	6.77587	3.80421	4.29541	4.93156	6.89218	6.81788	6.73419	3.10757	1.28303e-19	2.05447	6.58997e-07
ZC3H12A	5.27228	5.73881	4.72845	5.04081	7.96309	8.44043	8.76692	8.07326	7.006	5.98	5.68933	9.15228	9.19654	8.99287	2.96619	1.06676e-26	2.44985	9.59195e-13
SOD2	6.30019	4.82477	6.20457	5.91729	8.5868	9.19221	8.95826	9.15828	6.99381	6.50895	6.66033	9.23103	8.49886	9.79952	2.91842	1.08913e-26	2.23389	2.07924e-10
CRYM	4.55999	4.70386	5.12981	5.42034	7.88369	8.29156	7.86885	7.92556	5.27901	4.95532	4.53219	7.96448	7.37563	8.33274	2.89586	1.34692e-27	2.60751	5.10429e-13
SAA4	5.10701	5.27025	4.96503	4.7769	7.84229	8.06419	7.7961	8.29584	5.31862	4.36954	5.32211	9.30068	9.84265	9.1155	2.86361	2.71573e-29	3.88828	4.41315e-34
SAA2	9.7471	9.99353	9.26251	9.75103	12.8626	12.8299	12.2183	12.6099	8.92242	8.74692	8.80728	12.9315	13.3358	13.1114	2.84404	1.50562e-41	4.0581	1.3901e-71
SAA1	10.4117	10.8995	9.787	10.211	13.5017	13.3866	12.8938	13.1677	9.03073	8.73295	8.96473	13.4018	13.5934	13.1845	2.75655	7.62741e-32	4.21681	1.96603e-74
FCGBP	5.42054	5.99218	4.17044	5.1342	7.70121	7.89326	8.71113	8.05983	4.19319	3.50502	3.39063	7.58897	7.05298	6.45334	2.64349	7.8503e-16	2.78391	2.2647e-11
CD177	0	1.09705	0.959624	0	3.97253	3.65873	3.72382	4.20735	0	1.02525	0	4.45382	5.57264	4.839	2.63923	4.41568e-05	2.72786	1.09462e-06
LCN2	11.7271	11.4083	11.3683	11.2579	14.1882	14.1735	14.3623	13.8622	9.90638	10.1255	10.4104	14.0424	13.9134	13.6794	2.63837	6.46906e-47	3.48482	6.4529e-48
CXCL5	5.44845	6.16246	4.62176	4.21801	8.22387	8.05521	8.22807	7.93295	3.91172	6.19913	6.51823	8.00213	7.80289	7.34837	2.6307	2.73763e-16	1.45488	0.0106171
HIPK2	4.79551	5.13648	5.16823	4.13006	7.26047	7.40623	8.27567	7.33986	6.08765	6.09372	6.45028	7.47755	7.31661	6.92514	2.6091	3.66924e-16	0.933339	0.0495792
CXCL1	8.45408	7.44422	8.34878	7.85194	10.4879	10.9112	11.0184	10.5006	8.19915	8.02716	8.01835	11.0506	10.5157	10.9907	2.55907	1.69859e-26	2.59823	2.55357e-24
LGALS2	1.81138	0	0	0	4.19933	3.83702	4.24484	3.45741	0	0	0	4.37947	4.08528	4.11449	2.52879	0.000101965	2.15052	0.000624136
ADRB2	5.2407	4.70386	4.50656	4.0364	7.44879	7.35591	7.47347	7.05848	3.80421	5.2582	4.53219	7.73775	7.85359	7.18371	2.5171	3.88682e-17	2.52796	9.56376e-11
MIR3142HG	3.35086	4.17692	2.92858	3.12174	6.24464	5.9651	5.93884	6.29242	2.41228	4.13464	3.52881	6.18091	6.53686	6.0777	2.46975	1.80603e-10	2.21065	2.99133e-06
CYBA	5.20843	3.49218	4.56531	4.71778	7.73779	7.38488	7.00172	6.61985	6.3961	6.31622	5.82965	7.53861	7.25508	7.15857	2.4276	5.30897e-12	1.01371	0.0256788
PDZK1IP1	7.08419	6.45248	6.51887	6.57975	8.85172	9.31583	9.26325	9.16457	6.33947	6.44181	6.28459	9.26498	9.06287	8.92742	2.39572	6.98844e-27	2.53897	3.71689e-21
LINC01983	0	1.71296	0.959624	1.67864	1.87672	5.66791	3.03276	4.62722	1.05713	2.85038	1.03857	4.94115	4.78784	5.84543	2.37377	0.000340131	2.23491	0.000128332
GLYATL2	4.21479	4.50107	4.50656	5.45695	7.0143	7.23383	6.51594	7.91067	1.66064	2.62681	2.38316	6.22403	4.85574	6.81685	2.32341	1.22372e-10	2.78022	4.09318e-08
DOC2B	3.76011	3.16578	3.24842	3.29352	5.26355	5.94579	6.12854	6.0422	4.91558	4.13464	4.53219	6.22403	6.65591	6.10427	2.30883	1.30644e-08	1.51375	0.00193388
IDO1	3.9281	2.74327	3.73145	0	5.40675	6.25912	4.78555	6.14755	2.90395	2.36213	2.05748	5.89095	5.20719	6.4114	2.19345	1.96579e-05	2.57924	2.44847e-07
AZGP1	2.58966	3.8748	3.73145	3.29352	6.26985	5.32344	5.20628	6.17273	3.26998	4.04699	3.2378	5.13438	5.83061	5.64283	2.14947	1.15804e-06	1.56527	0.00770108
NOS2	0	0	0	0	2.66558	2.58113	4.40016	1.80576	2.08487	2.36213	2.05748	4.94115	3.83914	4.21544	2.13057	0.00290253	1.46496	0.0495922
NFKBIZ	6.23758	5.91257	5.72694	5.62725	7.26047	8.28004	8.66847	7.91813	4.96634	5.83054	5.39621	8.22018	8.17261	7.92666	2.10226	6.93437e-12	2.39836	2.62368e-13
SGK1	5.55498	5.353	4.50656	3.71226	7.48151	6.9242	7.31327	6.54469	4.91558	4.95532	5.244	7.51276	7.35231	7.19611	1.9894	7.83936e-08	2.07092	2.9262e-09
CXXC4	3.66816	2.74327	2.92858	3.58572	4.86097	4.69601	5.81545	6.17273	3.91172	3.50502	4.46492	6.0432	5.53171	5.71357	1.98213	4.0828e-05	1.43539	0.0124956
KCNE3	6.10359	6.29395	6.16712	6.45861	8.24308	8.20487	8.3601	8.27855	6.68081	6.21932	6.09736	8.38125	7.91854	8.64475	1.96153	2.16048e-19	1.79229	1.6073e-07
SERPINB10	6.10359	4.98903	6.08918	5.99403	7.3694	8.17615	7.46762	8.43761	4.75162	4.85567	4.39435	8.05086	7.54972	8.29863	1.94271	1.69919e-09	2.93318	7.71518e-18
LRRC55	0	0	0	0	1.22416	3.65873	3.03276	2.85606	0	0	0	4.45382	4.71658	3.09305	1.9283	0.00837812	2.0637	0.00123984
PAPSS2	4.21479	3.33819	4.38134	3.447	5.9019	5.90637	6.48156	5.52138	3.09854	4.21726	3.65491	6.52926	5.95965	5.56844	1.91268	2.47317e-06	1.87261	0.000276826
MPV17L	2.7774	3.6313	4.50656	3.82858	6.11158	5.61998	5.46279	6.26926	4.49926	4.36954	4.46492	6.26591	6.65591	7.12003	1.90752	9.14337e-06	1.94584	4.19255e-06
CXCL3	5.36305	5.18246	2.51703	3.12174	6.66128	6.6417	6.969	6.3815	4.10533	4.21726	3.52881	6.06709	6.31361	6.4941	1.89796	4.19385e-05	1.94973	1.5349e-05
PDE8A	2.37378	3.75818	3.38516	3.82858	5.73096	5.78121	5.41501	4.89266	2.41228	4.04699	3.97808	5.13438	5.86397	5.52976	1.8934	3.55849e-05	1.44124	0.0251258
NCOA7	7.6386	7.15235	7.03763	6.91849	9.12117	9.22262	8.75737	9.47402	6.93131	7.07206	7.32358	8.75289	8.85877	8.99642	1.87629	8.95352e-15	1.62972	1.55039e-08
CEBPD	8.27475	7.32628	7.80718	7.88591	9.15876	10.0099	9.78066	10.1056	7.91896	8.58132	8.60341	10.5584	10.5012	10.9602	1.85801	1.39859e-12	2.10013	4.01924e-13
PARM1	2.11982	4.17692	0	2.70114	5.45149	4.94974	5.39051	4.3902	1.66064	3.04391	2.05748	5.99422	5.53171	5.49001	1.85355	0.00169094	2.47787	1.23128e-06
MUCL1	4.21479	4.17692	4.62176	5.08826	6.08343	6.83254	5.93884	7.05848	6.1104	5.37077	5.90773	7.03222	7.53943	7.35944	1.84203	1.14789e-06	1.32972	0.00153504
KMO	2.58966	3.49218	3.09734	2.70114	5.36058	5.06162	4.2985	5.31071	3.68803	3.36707	2.64869	5.6592	4.08528	5.64283	1.83466	0.000269616	1.44676	0.0348471
FEZ1	4.27837	3.75818	2.92858	3.58572	5.6942	5.61998	5.79692	5.59773	3.42319	3.85391	3.06684	5.45714	4.92059	5.17608	1.81309	1.38265e-05	1.33013	0.0451973
PIGR	10.2555	10.3515	10.2196	10.0193	11.799	12.2858	12.4055	11.6594	12.0038	11.5751	11.1184	13.0501	13.0331	13.2597	1.79777	3.88682e-17	1.38806	1.0079e-05
BCL2L15	4.39769	4.57188	4.17044	4.45364	6.88979	5.94579	5.66015	6.56385	4.10533	3.95368	4.59647	6.8515	6.76588	7.46573	1.79577	2.46167e-06	2.41145	1.06344e-09
AC025539.1	0	1.09705	2.73743	0	3.17268	3.99569	3.15415	4.55246	1.05713	2.03772	1.03857	2.7013	4.71658	4.839	1.79185	0.0124172	1.62769	0.0258841
AKR1C1	7.55764	7.44422	7.25846	7.61332	9.51023	9.26414	9.06853	9.23797	7.07701	6.54138	6.56717	8.29792	7.61974	7.50614	1.75705	5.22619e-18	0.984016	0.0384935
ZC3H12C	4.33926	3.8748	3.38516	2.92671	5.45149	6.16204	5.59732	5.217	2.08487	3.85391	4.32016	5.69029	5.76149	5.71357	1.75149	8.69899e-05	1.55566	0.010936
ZG16B	7.81511	8.12978	7.80109	7.61332	9.78172	9.66635	9.64873	9.41721	6.55379	6.63452	7.18413	9.23894	8.90357	8.32711	1.73803	4.81727e-18	1.83624	1.15772e-07
AL355482.1	0	3.98269	2.25677	3.82858	5.0474	5.51906	5.31442	4.76604	2.41228	1.02525	2.38316	4.77708	5.09928	3.76075	1.73738	0.00277327	1.66655	0.0168545
GCH1	4.75138	3.49218	3.73145	4.30091	5.83593	5.86584	6.00489	6.35974	3.91172	4.04699	3.87819	5.30477	5.35529	6.0777	1.73357	1.09118e-05	1.35055	0.0261399
AC097625.1	3.46456	2.47422	1.939	2.10497	4.56775	5.32344	3.87274	4.55246	1.05713	2.85038	2.38316	5.1789	5.57264	6.66448	1.73169	0.00310625	2.60812	5.56781e-07
HS3ST1	5.63001	4.17692	4.77897	3.82858	6.77125	6.71198	6.86615	6.19747	5.27901	5.74957	5.244	7.5807	7.16428	7.18371	1.7259	9.23661e-06	1.675	8.79444e-06
HLA-DRB1	7.57673	7.55323	7.46543	7.53843	8.82646	9.43142	9.52195	9.34706	8.39714	8.24466	8.48955	9.73826	10.1571	9.87669	1.72234	1.53273e-15	1.45368	1.47479e-07
CD74	8.95497	8.68734	9.12035	8.46883	10.7375	10.6558	11.0563	9.81516	10.0398	9.87339	9.7253	10.7149	11.0849	10.564	1.7222	8.64781e-11	0.858614	0.0151979
FAM3D	9.3832	8.96566	9.19435	9.39078	10.7228	11.121	10.8466	11.294	9.37635	9.09437	9.35214	11.6152	11.7811	11.5843	1.72039	3.15926e-17	2.24997	5.62926e-22
ALDH2	6.55247	6.33524	6.31141	6.4034	7.99366	8.27618	8.18598	8.03258	7.56268	7.50923	7.36107	8.59757	8.32411	8.80722	1.67688	6.95481e-14	1.0283	0.00359857
KYNU	6.9733	5.31222	6.75171	6.91849	8.39969	8.19672	7.83293	9.02292	5.94308	5.57257	5.35964	8.06278	7.67717	8.7154	1.67472	1.24729e-06	2.25959	3.16383e-10
PGLYRP4	1.41856	3.98269	0	2.43363	4.30062	5.02529	4.24484	4.95204	3.26998	3.04391	2.38316	6.01892	5.48958	6.10427	1.67225	0.00974487	2.32317	1.91697e-06
LRG1	6.81079	6.64541	6.59134	6.70679	8.31143	8.38773	8.13896	8.66755	7.57908	7.31654	6.95815	9.21776	9.09132	9.51511	1.64667	2.92956e-13	1.82156	8.85229e-10
HLA-DQB1	2.9435	2.14323	3.24842	2.10497	4.39527	4.60045	4.49514	4.76604	2.08487	2.36213	1.03857	4.30108	5.09928	4.30979	1.64005	0.00341241	1.75314	0.00954727
IRAK3	6.17214	6.43359	6.44256	6.22385	7.89992	7.86784	8.16808	8.00481	4.91558	5.21863	5.59809	8.07461	8.34789	7.63018	1.62248	2.36602e-12	2.46545	4.9455e-13
DUOX2	2.7774	4.50107	2.73743	2.70114	5.49488	4.38793	5.4861	5.35538	2.08487	4.63298	5.56634	7.97714	7.71422	6.99781	1.61882	0.00247111	2.21177	1.38916e-05
NUDT8	3.56995	2.74327	2.73743	3.82858	5.0474	5.43845	5.11951	4.62722	4.10533	3.63093	3.65491	5.89095	5.44619	4.839	1.61831	0.00115921	1.2912	0.0480815
CDC42EP5	5.44845	4.26504	5.5048	5.17872	6.69888	7.12643	6.91849	6.69128	5.66438	5.44122	6.56717	7.44146	7.91854	6.89502	1.59994	1.07441e-06	1.27786	0.0117342
PRRX2	4.61027	4.17692	4.92072	5.26384	5.86929	6.9143	6.56054	6.44488	5.43131	4.63298	4.77372	6.49446	6.86806	7.35944	1.59823	1.3074e-05	1.67797	0.000156308
CYP24A1	1.81138	0	1.53087	0	2.94129	3.65873	3.46692	2.58311	1.05713	0	2.05748	4.65632	3.83914	4.30979	1.58737	0.038816	1.77278	0.0106984
SERPINB4	8.16969	8.68734	8.1082	8.61774	9.97224	10.0064	9.56911	10.5265	7.61929	8.00988	8.27064	10.552	10.2594	10.6679	1.57647	3.38858e-10	2.32317	1.65872e-17
SLC40A1	5.55498	4.88163	5.87364	5.89077	7.19619	7.14348	7.0416	7.59397	3.42319	4.80314	4.77372	6.2864	5.89657	7.13299	1.57298	2.02117e-07	1.65647	0.00193388
NFKBIA	8.19462	8.13563	7.59798	7.3371	9.70527	9.51078	9.6253	9.04694	7.63506	8.3167	7.95234	9.87137	9.27303	9.4724	1.56763	8.10053e-10	1.43166	1.5349e-05
MUC5B	4.27837	4.70386	5.04977	4.21801	5.99552	6.3353	6.61443	5.98649	4.69255	4.80314	4.93156	8.53473	8.09044	7.22061	1.56565	1.88259e-05	2.7786	8.88661e-14
IKBKE	4.61027	4.88163	5.12981	4.45364	6.02542	6.90433	6.14328	6.4654	4.96634	4.74862	5.16142	6.40359	6.97879	6.66448	1.54228	1.66798e-05	1.51003	0.000586337
ACAD8	5.2407	4.26504	3.62499	4.7769	5.53701	5.88625	6.58234	6.74263	4.69255	3.95368	4.39435	6.7221	5.92845	6.99781	1.52196	0.000410318	1.86843	5.19176e-05
PIM3	6.8	6.94124	6.91874	6.62871	7.95534	8.61868	8.47815	8.44796	8.06002	7.69368	7.51866	8.82119	9.01912	9.08247	1.52182	1.46427e-10	1.1144	0.00100552
BPIFB1	11.4222	10.7747	11.1595	10.8473	12.6574	12.6598	12.9387	12.2444	10.3635	10.0571	10.1205	11.9033	11.7198	11.4981	1.52017	9.62825e-12	1.43747	5.57607e-08
HLA-DRA	10.2897	9.55622	10.0893	10.576	11.4285	11.9434	11.1428	12.2994	9.95746	9.44874	9.1039	12.2036	11.9947	12.5976	1.51715	1.11948e-07	2.49857	1.06767e-17
ID1	8.32454	6.33524	7.39429	7.12597	9.16212	9.1695	8.88342	9.04354	7.49514	6.9323	7.35178	9.30821	8.83373	9.37483	1.48976	9.06747e-06	1.7538	1.20219e-08
ABCA13	5.99423	6.54338	6.10906	6.09039	7.94755	7.44113	7.67455	7.81796	7.14468	7.71517	7.41553	8.73809	8.80825	8.7745	1.47943	1.15548e-08	1.23142	0.000148675
C3	8.51474	8.39684	8.31065	8.29774	9.96455	9.42272	10.5245	9.29354	8.06585	8.08881	8.05312	9.89492	9.59697	8.97499	1.43534	2.15102e-07	1.34147	9.07724e-05
NORAD	7.11063	6.31474	6.82568	6.69151	8.40539	8.10394	8.24525	8.20113	7.58721	7.54965	7.59143	8.37648	8.56627	8.40399	1.42466	5.97786e-09	0.81758	0.027739
RDH10	7.65666	6.70963	7.40237	7.50385	8.30535	8.80169	9.26325	8.8464	7.72624	7.33516	7.50197	8.93912	8.55099	9.4072	1.41691	3.90297e-07	1.3439	0.00015706
TNFSF10	8.07887	8.5926	8.20376	8.46435	10.1925	9.66635	9.41215	9.77462	8.25636	8.44653	8.62283	9.46249	9.46189	9.45702	1.39209	3.44925e-09	0.949152	0.00290517
GGT6	6.34542	6.6289	6.51887	5.42034	8.50956	7.53458	7.51938	7.25988	6.95664	7.24941	7.3976	8.30296	8.60131	8.46164	1.39187	7.16636e-05	1.15285	0.000754647
ABCA6	2.11982	4.17692	2.73743	3.71226	3.84419	5.49269	5.08938	4.95204	2.08487	1.61854	2.38316	4.37947	4.1942	4.48178	1.38118	0.0186043	1.51419	0.0383807
HLA-DMA	5.97517	4.34808	5.5048	5.17872	6.34291	6.82199	7.42	6.60142	5.43131	4.69196	4.71702	6.91867	6.38429	6.83283	1.3762	0.000403879	1.50467	0.00100552
LIMD2	3.56995	2.74327	3.09734	3.447	3.7033	4.91043	4.89409	5.26462	1.05713	2.36213	2.87286	5.89095	6.13385	5.60612	1.37347	0.0138173	2.7218	3.0384e-08
MIA	6.4867	6.87277	7.16657	7.04412	8.15791	8.48459	8.13528	8.47857	6.81149	6.54138	6.53473	8.40955	9.26369	9.11223	1.36523	2.67509e-08	2.11544	3.00574e-11
NCMAP	3.56995	4.50107	4.44531	3.447	5.49488	5.54496	5.17793	5.89868	3.91172	2.03772	3.06684	5.6592	5.09928	5.07223	1.36407	0.00240894	1.55374	0.0169393
CCL28	5.55498	4.70386	5.62014	4.94096	7.087	6.47658	6.45818	6.61985	5.35717	5.60362	5.77515	6.59644	6.99393	7.6393	1.33301	0.000113638	1.34632	0.00359857
CHPT1	4.45384	3.16578	4.31441	4.30091	5.61775	5.73695	5.66015	5.26462	4.42861	4.13464	3.77086	6.06709	4.78784	6.13036	1.32989	0.00229157	1.29738	0.0415105
COL9A2	4.55999	3.8748	3.09734	4.30091	5.21247	5.75925	5.59732	5.35538	4.10533	4.36954	3.97808	6.18091	5.79646	6.23025	1.32745	0.00384923	1.61681	0.00101266
LYN	6.83214	6.80089	6.96312	6.57975	7.70121	8.20892	8.58186	7.9403	7.15566	7.64973	7.19455	8.54327	8.31208	8.25187	1.29831	1.16708e-06	0.942178	0.0165974
RNF145	6.60301	6.5077	6.61934	6.346	7.72873	7.99071	7.7487	7.91813	7.13362	7.1158	7.1524	8.23606	8.31811	8.18498	1.28935	4.54464e-08	1.03725	0.00217273
PISD	4.14828	3.75818	2.73743	4.30091	4.39527	5.06162	5.6805	5.56006	3.68803	3.74672	3.39063	5.1789	5.20719	5.64283	1.27163	0.015087	1.38113	0.0273249
TST	7.51208	7.40597	7.44992	7.58878	8.72988	9.1294	8.3789	8.86968	8.99144	8.48456	8.64959	9.72331	10.1214	9.98074	1.27042	6.07899e-08	1.14046	0.000361864
CSTB	10.1501	8.32178	9.82657	9.70039	10.2411	11.1519	11.2415	11.1752	10.1875	9.66656	9.42254	11.0498	10.0103	11.4899	1.27023	0.000243695	1.02644	0.0410581
PIGH	3.9281	4.17692	4.56531	3.447	5.49488	5.61998	5.20628	5.48164	4.63095	5.37077	5.43188	6.75188	6.94801	6.66448	1.26871	0.0044764	1.40132	0.00180015
PIK3IP1	5.39208	3.98269	4.62176	5.34421	6.02542	6.29008	6.60381	6.19747	5.53584	5.47519	5.65955	6.78105	6.18753	7.47594	1.26087	0.00142155	1.15585	0.0307531
SDR16C5	7.11063	5.91257	6.82568	5.94332	7.82539	7.70508	7.58022	8.30156	6.76923	6.25886	6.88283	8.09799	7.94994	8.10171	1.24972	0.000173205	1.27127	0.000384391
HLA-DRB5	4.21479	4.50107	4.17044	3.58572	3.84419	6.43563	5.6805	5.16776	5.6333	5.04853	4.53219	6.51196	6.02008	7.06698	1.24638	0.0228171	1.21504	0.0322258
ANKRD36C	8.5409	9.27777	8.82815	8.94216	10.4731	10.1087	9.56637	10.5142	8.06002	9.30502	9.02436	11.1078	11.536	10.9854	1.23784	3.04234e-06	2.08688	5.85985e-10
C4orf19	3.84655	5.22702	3.92334	3.447	6.24464	5.41054	5.11951	5.59773	4.19319	3.85391	3.87819	6.61276	5.86397	6.84863	1.23262	0.0144293	2.09427	2.77742e-06
ARHGAP26	5.10701	5.54123	5.16823	4.21801	6.64211	6.51639	6.62497	5.56006	2.90395	4.74862	5.07382	6.2864	6.97879	6.10427	1.22776	0.00224925	1.56983	0.00577709
PLEKHG7	4.27837	5.18246	5.34631	4.65614	6.45702	6.2114	6.44634	5.59773	6.04105	6.07168	6.18359	7.38557	6.93237	7.32597	1.21493	0.00227385	1.02121	0.0202564
CYP4X1	7.05726	6.33524	6.9411	7.43211	7.3577	8.47114	8.1463	8.79868	6.98153	6.13681	5.85615	8.20949	6.59761	8.49214	1.21384	0.00037259	1.27264	0.0274646
RNF183	5.52908	6.5077	5.8502	5.72054	7.20928	7.09171	6.92703	7.58462	4.63095	6.09372	6.30397	7.8032	8.25664	7.6393	1.21316	0.00014684	1.76481	5.01956e-05
LPGAT1	4.83833	4.57188	4.92072	5.59476	5.93379	6.67727	6.43441	6.0422	4.27601	5.13609	4.98055	6.3066	6.13385	6.4941	1.20527	0.00161664	1.26018	0.0163674
S100A7	9.27437	7.92186	8.83712	8.2253	9.99131	10.1504	9.34839	10.0659	8.49978	8.58522	8.72341	10.2869	10.0507	10.6998	1.1896	0.000150557	1.63813	8.91913e-09
VMO1	8.26301	7.71841	8.17575	7.78152	9.15876	9.48926	9.15106	9.08391	6.01718	5.44122	6.50154	7.85213	8.2313	7.93409	1.18776	1.90002e-07	1.74774	1.73314e-06
WFDC2	11.2663	11.1787	11.3126	10.9359	12.3072	12.554	12.5484	12.0849	11.3233	10.9629	11.012	12.3467	12.3074	11.9164	1.1765	3.12971e-09	1.02448	0.00105842
BIK	5.8342	5.39266	5.96376	5.83623	7.2351	7.11783	7.00172	6.54469	6.8253	6.47577	6.64521	7.53005	7.91058	7.78602	1.17156	0.000129605	1.00173	0.0129754
CXCL8	7.12799	5.76927	7.13782	7.20343	7.54482	8.31056	8.00013	8.5949	6.4506	6.44181	6.78968	8.58522	8.2249	8.98931	1.16885	0.000841051	1.87208	7.46346e-09
RAB27A	5.91644	6.13933	5.09035	5.38278	7.05836	6.68893	6.81183	7.03121	5.19637	5.37077	5.35964	7.11475	7.34051	7.12003	1.15318	0.000504264	1.69241	2.98163e-06
S100A9	12.2054	11.5867	11.6259	11.3713	13.0608	12.8628	12.4423	13.2337	9.60779	10.4888	11.0852	13.2792	13.0262	12.4934	1.15084	5.85508e-06	2.144	2.60108e-09
STEAP2	5.27228	5.08898	4.24422	4.83368	6.29461	6.02153	6.56054	5.44077	3.26998	5.47519	5.53388	6.80964	6.88441	6.81685	1.1483	0.0056013	1.42019	0.0128697
IGFBP3	7.90849	6.83007	7.48838	7.80301	8.41107	8.83619	8.7764	8.9263	6.4506	6.33484	6.56717	8.51316	6.96348	7.70153	1.1358	4.29853e-05	1.21109	0.0163463
MT2A	9.90146	9.62027	9.67307	9.50226	10.5355	11.1392	10.8257	10.7204	11.0907	10.935	10.5023	11.947	11.8331	11.6868	1.11021	1.58978e-07	0.899196	0.00868362
CPD	7.49879	7.26349	7.03763	7.62141	8.25575	8.58162	8.8878	8.24333	7.78398	7.97468	7.96457	9.04513	8.729	9.17311	1.10816	2.03068e-05	1.00937	0.00288384
RNF152	4.99793	4.70386	5.72694	5.86376	6.13919	6.81136	6.38566	6.77587	5.01538	4.04699	4.32016	6.7221	5.35529	6.53374	1.08461	0.00468753	1.44794	0.0114711
BIRC3	6.30019	7.25275	6.84951	6.45861	8.10987	7.82091	7.30018	8.15765	5.39472	6.40703	6.86989	8.09799	8.78667	8.81528	1.06547	0.00082514	1.94851	6.7546e-07
BCAP29	7.00183	7.20899	6.974	7.20343	8.25575	8.05521	7.61235	8.62713	7.60334	8.08881	8.08147	9.62818	9.83636	9.85338	1.03636	0.000232312	1.70717	7.54395e-10
COMTD1	5.42054	4.98903	5.09035	5.42034	6.19288	6.55514	5.77816	6.67375	6.58661	5.69295	6.28459	7.62159	7.31661	7.28009	1.03114	0.00596347	1.05338	0.024586
TCN1	9.521	8.85997	9.46316	9.48242	10.5548	10.26	9.77712	10.8875	7.65066	7.96873	8.19999	9.73826	9.55163	9.60856	1.02252	0.000293539	1.56232	3.26965e-08
SLC6A14	8.5344	8.28537	8.0732	8.05067	9.29081	9.21053	9.15106	9.39331	7.88638	7.85075	7.83068	8.78924	8.46121	8.74526	0.98709	5.08104e-06	0.762954	0.0470339
CXCL17	9.6898	9.26714	9.1614	9.61185	10.1892	10.694	10.3733	10.5277	9.94802	9.24228	9.53341	10.7577	10.4166	10.5423	0.979853	1.32967e-05	0.9026	0.0163463
ENTPD5	5.14161	5.67591	5.70098	4.59175	6.45702	6.58041	6.50457	5.86817	4.42861	4.85567	4.93156	6.49446	6.33756	5.64283	0.977273	0.0131251	1.22059	0.0291264
PKIB	6.30019	6.70963	6.50393	6.26572	7.79967	7.14348	6.7554	7.78568	5.6333	5.95614	6.09736	7.40444	7.76808	7.6928	0.924828	0.00640966	1.55749	1.04208e-05
AC022075.1	4.92033	4.34808	4.50656	4.21801	5.86929	5.46582	5.05862	5.63444	5.39472	4.74862	5.244	6.40359	6.02008	7.48608	0.923348	0.0472066	1.33481	0.0166888
MET	6.7448	6.25144	6.63313	6.38452	7.43771	7.53458	7.37701	7.52721	6.1104	6.31622	6.48466	7.49526	7.59015	7.2327	0.919294	0.00058482	1.03188	0.0139639
LINC01207	6.63979	6.64541	7.12811	6.97006	8.04566	7.62235	7.11072	8.25517	6.15484	6.7078	6.43279	8.63	8.45027	9.06567	0.908023	0.00579298	2.08086	3.01267e-11
BID	6.60301	6.5077	6.41087	6.346	7.20928	7.6702	6.80258	7.60326	6.94403	6.76385	6.09736	8.03278	7.94994	8.17874	0.851248	0.00708544	1.27703	0.000837341
SLC26A2	6.61537	7.55323	6.48883	7.0561	8.21092	7.84717	7.70467	7.40505	6.19796	7.22964	7.35178	8.63	8.4882	8.06159	0.792371	0.0229728	1.2382	0.00443557
FNDC3B	5.58043	5.82831	5.27769	5.1342	6.05471	6.00296	6.66637	6.40294	4.19319	5.2582	4.59647	7.11475	6.36111	6.43252	0.789969	0.0455247	1.61959	0.000758138
ASPH	7.33652	8.29587	7.50349	7.67678	8.71619	8.5468	8.63236	8.15133	6.78345	8.20472	8.46823	9.40976	9.36619	9.17937	0.747776	0.0148848	1.15774	0.0180612
PPP2R5A	6.3305	6.56089	6.04857	6.49427	7.44879	7.01038	6.95236	7.12449	6.96914	7.24941	6.85682	7.89279	8.15924	8.15352	0.74497	0.0169664	0.956624	0.0139935
AGR2	11.8867	11.3172	11.8511	12.1683	12.8816	12.5234	11.9028	12.9053	11.2497	11.1402	11.3411	13.1323	12.6074	13.2987	0.735139	0.0164059	1.67069	1.27145e-09
UGP2	8.88265	9.05797	8.94891	9.39785	9.99131	9.697	9.23429	10.2634	8.64318	8.66833	9.14209	10.2534	10.3607	10.3181	0.728481	0.0129868	1.37754	1.17608e-06
GUK1	8.668	7.63818	8.46906	8.2093	8.70237	9.12297	8.81143	9.40398	9.17528	8.63115	8.76596	9.7677	9.83846	9.77285	0.70763	0.0261199	0.855733	0.0172266
SRD5A3	8.1054	7.57925	7.94631	8.08616	8.88472	8.64287	8.23152	8.86583	8.27662	8.19965	8.14195	9.19896	9.55674	9.55418	0.706258	0.0106685	1.15943	0.000113765
ADH1C	7.50545	7.46297	8.03213	7.77429	8.45567	8.40904	7.91681	8.60418	7.47775	7.09409	7.00627	8.17693	7.95769	8.36056	0.629921	0.0351327	0.888196	0.032374
